# Supplementary material for: Bifidobacterium animalis subsp. lactis A6 Enhances Fatty Acid β-Oxidation of Adipose Tissue to Ameliorate the Development of Obesity in Mice
Source: Nutrients. 2022 Jan 29;14(3):598. doi: 10.3390/nu14030598 (PMC8839083; doi:10.3390/nu14030598)
Supplement: Supplementary file 1 [file nutrients-14-00598-s001.zip]

Archive with 2 entries (2 files):
- Supplementary Figure S1, S2, S3, S4.pdf
- Supplementary Table.pdf
